# Supplementary material for: ATG6 interacting with NPR1 increases Arabidopsis thaliana resistance to Pst DC3000/avrRps4 by increasing its nuclear accumulation and stability
Source: eLife. 2025 Mar 4;13:RP97206. doi: 10.7554/eLife.97206 (PMC11879114; doi:10.7554/eLife.97206)
Supplement: Figure 1—source data 1. [file elife-97206-fig1-data1.zip]

Archive with 8 entries (5 files):
- Figure 1-source data 1/
- Figure 1-source data 1/Figure 1b/
- Figure 1-source data 1/Figure 1b/Original file for the Western blot analysis in Figure 1b (anti-GST,anti-GST-ATG6;anti-SnRK2.8) long exposure .tif
- Figure 1-source data 1/Figure 1b/Original file for the Western blot analysis in Figure 1b (anti-GST,anti-GST-ATG6;anti-SnRK2.8) short exposure.tif
- Figure 1-source data 1/Figure 1b/Original file for the Western blot analysis in Figure 1b (anti-NPR1-His) .tif
- Figure 1-source data 1/Figure 1c/
- Figure 1-source data 1/Figure 1c/Original file for the Western blot analysis in Figure 1c (anti-ATG6-mCherry) .tif
- Figure 1-source data 1/Figure 1c/Original file for the Western blot analysis in Figure 1c (anti-NPR1-GFP and anti-GFP) .tif
