# Supplementary material for: ATG6 interacting with NPR1 increases Arabidopsis thaliana resistance to Pst DC3000/avrRps4 by increasing its nuclear accumulation and stability
Source: eLife. 2025 Mar 4;13:RP97206. doi: 10.7554/eLife.97206 (PMC11879114; doi:10.7554/eLife.97206)
Supplement: Figure 2—source data 1. [file elife-97206-fig2-data1.zip]

Archive with 17 entries (12 files):
- Figure 2-source data 1/
- Figure 2-source data 1/Figure 2 d/
- Figure 2-source data 1/Figure 2 d/Original file for the Western blot analysis in Figure 2d (anti-Actin ) .tif
- Figure 2-source data 1/Figure 2 d/Original file for the Western blot analysis in Figure 2d (anti-ATG6-mCherry ) .tif
- Figure 2-source data 1/Figure 2 d/Original file for the Western blot analysis in Figure 2d (anti-H3 ) .tif
- Figure 2-source data 1/Figure 2 e/
- Figure 2-source data 1/Figure 2 e/Original file for the Western blot analysis in Figure 2e (anti-Actin ).tif
- Figure 2-source data 1/Figure 2 e/Original file for the Western blot analysis in Figure 2e (anti-ATG6-GFP ) .tif
- Figure 2-source data 1/Figure 2 e/Original file for the Western blot analysis in Figure 2e (antiH3 ).tif
- Figure 2-source data 1/Figure 2 f/
- Figure 2-source data 1/Figure 2 f/Original file for the Western blot analysis in Figure 2f (anti-Actin ).tif
- Figure 2-source data 1/Figure 2 f/Original file for the Western blot analysis in Figure 2f (anti-ATG6-GFP ).tif
- Figure 2-source data 1/Figure 2 f/Original file for the Western blot analysis in Figure 2f (anti-H3 ).tif
- Figure 2-source data 1/Figure 2 g/
- Figure 2-source data 1/Figure 2 g/Original file for the Western blot analysis in Figure 2g (anti-Actin ).tif
- Figure 2-source data 1/Figure 2 g/Original file for the Western blot analysis in Figure 2g (anti-ATG6-mCherry ).tif
- Figure 2-source data 1/Figure 2 g/Original file for the Western blot analysis in Figure 2g (anti-H3 ).tif
