# Supplementary material for: ATG6 interacting with NPR1 increases Arabidopsis thaliana resistance to Pst DC3000/avrRps4 by increasing its nuclear accumulation and stability
Source: eLife. 2025 Mar 4;13:RP97206. doi: 10.7554/eLife.97206 (PMC11879114; doi:10.7554/eLife.97206)
Supplement: Figure 3—source data 1. [file elife-97206-fig3-data1.zip]

Archive with 10 entries (7 files):
- Figure 3-source data 1/
- Figure 3-source data 1/Figure 3 c/
- Figure 3-source data 1/Figure 3 c/Original file for the Western blot analysis in Figure 3c (anti-Actin) .tif
- Figure 3-source data 1/Figure 3 c/Original file for the Western blot analysis in Figure 3c (anti-H3) .tif
- Figure 3-source data 1/Figure 3 c/Original file for the Western blot analysis in Figure 3c (anti-NPR1-GFP) .tif
- Figure 3-source data 1/Figure 3 e/
- Figure 3-source data 1/Figure 3 e/Original file for the Western blot analysis in Figure 3e (anti-Actin) .tif
- Figure 3-source data 1/Figure 3 e/Original file for the Western blot analysis in Figure 3e (anti-ATG6-mCherry) .tif
- Figure 3-source data 1/Figure 3 e/Original file for the Western blot analysis in Figure 3e (anti-H3) .tif
- Figure 3-source data 1/Figure 3 e/Original file for the Western blot analysis in Figure 3e (anti-NPR1-GFP) .tif
