# Supplementary material for: ATG6 interacting with NPR1 increases Arabidopsis thaliana resistance to Pst DC3000/avrRps4 by increasing its nuclear accumulation and stability
Source: eLife. 2025 Mar 4;13:RP97206. doi: 10.7554/eLife.97206 (PMC11879114; doi:10.7554/eLife.97206)
Supplement: Figure 3—figure supplement 2—source data 1. [file elife-97206-fig3-figsupp2-data1.zip]

Archive with 19 entries (15 files):
- Figure 3-figure supplement 2-source data 1/
- Figure 3-figure supplement 2-source data 1/Figure 3-figure supplement 2 repeat 1/
- Figure 3-figure supplement 2-source data 1/Figure 3-figure supplement 2 repeat 1/Original file for the Western blot  in  repeat 1 anti-Actin left.jpg
- Figure 3-figure supplement 2-source data 1/Figure 3-figure supplement 2 repeat 1/Original file for the Western blot  in  repeat 1 anti-Actin right.jpg
- Figure 3-figure supplement 2-source data 1/Figure 3-figure supplement 2 repeat 1/Original file for the Western blot  in  repeat 1 anti-H3 left.jpg
- Figure 3-figure supplement 2-source data 1/Figure 3-figure supplement 2 repeat 1/Original file for the Western blot  in  repeat 1 anti-H3 right.jpg
- Figure 3-figure supplement 2-source data 1/Figure 3-figure supplement 2 repeat 1/Original file for the Western blot  in  repeat 1 anti-NPR1-GFP left.jpg
- Figure 3-figure supplement 2-source data 1/Figure 3-figure supplement 2 repeat 1/Original file for the Western blot  in  repeat 1 anti-NPR1-GFP right.jpg
- Figure 3-figure supplement 2-source data 1/Figure 3-figure supplement 2 repeat 2/
- Figure 3-figure supplement 2-source data 1/Figure 3-figure supplement 2 repeat 2/Original file for the Western blot  in  repeat 2  anti-H3 left.jpg
- Figure 3-figure supplement 2-source data 1/Figure 3-figure supplement 2 repeat 2/Original file for the Western blot  in  repeat 2  anti-H3 right.jpg
- Figure 3-figure supplement 2-source data 1/Figure 3-figure supplement 2 repeat 2/Original file for the Western blot  in  repeat 2  anti-NPR1-GFP left.jpg
- Figure 3-figure supplement 2-source data 1/Figure 3-figure supplement 2 repeat 2/Original file for the Western blot  in  repeat 2 anti-Actin left.jpg
- Figure 3-figure supplement 2-source data 1/Figure 3-figure supplement 2 repeat 2/Original file for the Western blot  in  repeat 2 anti-Actin right.jpg
- Figure 3-figure supplement 2-source data 1/Figure 3-figure supplement 2 repeat 2/Original file for the Western blot  in  repeat 2 anti-NPR1-GFP right.jpg
- Figure 3-figure supplement 2-source data 1/Figure 3-figure supplement 2 repeat 3/
- Figure 3-figure supplement 2-source data 1/Figure 3-figure supplement 2 repeat 3/Original file for the Western blot  in  repeat 3 anti-actin.jpg
- Figure 3-figure supplement 2-source data 1/Figure 3-figure supplement 2 repeat 3/Original file for the Western blot  in  repeat 3 anti-H3.jpg
- Figure 3-figure supplement 2-source data 1/Figure 3-figure supplement 2 repeat 3/Original file for the Western blot  in  repeat 3 anti-NPR1-GFP.jpg
