# Supplementary material for: ATG6 interacting with NPR1 increases Arabidopsis thaliana resistance to Pst DC3000/avrRps4 by increasing its nuclear accumulation and stability
Source: eLife. 2025 Mar 4;13:RP97206. doi: 10.7554/eLife.97206 (PMC11879114; doi:10.7554/eLife.97206)
Supplement: Figure 4—source data 1. [file elife-97206-fig4-data1.zip]

Archive with 4 entries (3 files):
- Figure 4-source data 1/
- Figure 4-source data 1/Figure 4a.xlsx
- Figure 4-source data 1/Figure 4b.xlsx
- Figure 4-source data 1/Figure 4c.xlsx
