# Supplementary material for: ATG6 interacting with NPR1 increases Arabidopsis thaliana resistance to Pst DC3000/avrRps4 by increasing its nuclear accumulation and stability
Source: eLife. 2025 Mar 4;13:RP97206. doi: 10.7554/eLife.97206 (PMC11879114; doi:10.7554/eLife.97206)
Supplement: Figure 4—source data 1. [file elife-97206-fig4-data1.zip › Figure 4-source data 1/Figure 4a.xlsx]

## Sheet: Sheet1
	free SA µg/g F.W.
	Normal	Pst DC3000/AvrRps4 for 12 h
NPR1-GFP	0.0809928	1.60524	repeat 1
	0.104378	1.35961	repeat 2
ATG6-mCherry × NPR1-GFP	0.0635142	4.01629	repeat 1
	0.0873504	4.6827	repeat 2
	0.0642812	5.61161	repeat 3
