# Supplementary material for: ATG6 interacting with NPR1 increases Arabidopsis thaliana resistance to Pst DC3000/avrRps4 by increasing its nuclear accumulation and stability
Source: eLife. 2025 Mar 4;13:RP97206. doi: 10.7554/eLife.97206 (PMC11879114; doi:10.7554/eLife.97206)
Supplement: Figure 4—source data 1. [file elife-97206-fig4-data1.zip › Figure 4-source data 1/Figure 4c.xlsx]

## Sheet: Sheet1
	Relativated mRNA expression of PR5
	NPR1-GFP	ATG6-mCherry × NPR1-GFP
0 h	1.17885	5.16658	repeat 1
	0.837561	4.09702	repeat 2
	1.0128	4.60859	repeat 3
3 h	0.919962	7.65051	repeat 1
	1.29973	9.56686	repeat 2
	1.2002	9.86314	repeat 3
6 h	6.65693	39.6673	repeat 1
	6.58603	33.4433	repeat 2
	7.065	34.0137	repeat 3
