# Supplementary material for: ATG6 interacting with NPR1 increases Arabidopsis thaliana resistance to Pst DC3000/avrRps4 by increasing its nuclear accumulation and stability
Source: eLife. 2025 Mar 4;13:RP97206. doi: 10.7554/eLife.97206 (PMC11879114; doi:10.7554/eLife.97206)
Supplement: Figure 5—source data 1. [file elife-97206-fig5-data1.zip]

Archive with 8 entries (5 files):
- Figure 5-source data 1/
- Figure 5-source data 1/Figure 5 a/
- Figure 5-source data 1/Figure 5 a/Original file for the Western blot analysis in Figure 5a (anti-Actin) .tif
- Figure 5-source data 1/Figure 5 a/Original file for the Western blot analysis in Figure 5a (anti-NPR1-GFP) .tif
- Figure 5-source data 1/Figure 5 b/
- Figure 5-source data 1/Figure 5 b/Original file for the Western blot analysis in Figure 5b (anti-Actin) .tif
- Figure 5-source data 1/Figure 5 b/Original file for the Western blot analysis in Figure 5b (anti-ATG6-mCherry) .tif
- Figure 5-source data 1/Figure 5 b/Original file for the Western blot analysis in Figure 5b (anti-NPR1-GFP) .tif
