# Supplementary material for: ATG6 interacting with NPR1 increases Arabidopsis thaliana resistance to Pst DC3000/avrRps4 by increasing its nuclear accumulation and stability
Source: eLife. 2025 Mar 4;13:RP97206. doi: 10.7554/eLife.97206 (PMC11879114; doi:10.7554/eLife.97206)
Supplement: Figure 5—figure supplement 2—source data 1. [file elife-97206-fig5-figsupp2-data1.zip › Figure 5-figure supplement 2-source data 1/Figure 5-figure supplement 2.xlsx]

## Sheet: Sheet1
	Relativated mRNA expression of NPR1
	Col	ATG6-mCherry
0 h	0.729114	2.0305	repeat 1
	1.22534	2.18112	repeat 2
	1.11931	1.89185	repeat 3
3 h	7.23659	3.82489	repeat 1
	10.0443	3.03459	repeat 2
	10.8559	4.40744	repeat 3
6 h	1.72567	0.830207	repeat 1
	1.11348	1.07179	repeat 2
	1.21152	0.963189	repeat 3
