# Supplementary material for: ATG6 interacting with NPR1 increases Arabidopsis thaliana resistance to Pst DC3000/avrRps4 by increasing its nuclear accumulation and stability
Source: eLife. 2025 Mar 4;13:RP97206. doi: 10.7554/eLife.97206 (PMC11879114; doi:10.7554/eLife.97206)
Supplement: Figure 6—source data 2. [file elife-97206-fig6-data2.zip]

Archive with 4 entries (3 files):
- Figure 6-source data 2/
- Figure 6-source data 2/Figure 6 a.pdf
- Figure 6-source data 2/Figure 6 c.pdf
- Figure 6-source data 2/Figure 6 e.pdf
