# Supplementary material for: ATG6 interacting with NPR1 increases Arabidopsis thaliana resistance to Pst DC3000/avrRps4 by increasing its nuclear accumulation and stability
Source: eLife. 2025 Mar 4;13:RP97206. doi: 10.7554/eLife.97206 (PMC11879114; doi:10.7554/eLife.97206)
Supplement: Figure 6—source data 3. [file elife-97206-fig6-data3.zip › Figure 6-source data 3/Figure 6 d.xlsx]

## Sheet: Sheet1
		NPR1-GFP degradation rate (%)
	CHX for	repeat 1	repeat 2	repeat 3
NPR1-GFP	0 h	100	100	100
	3 h	35.9613	39.08	43.9629
	6 h	34.2545	32.4889	39.1221
	9 h	17.791	15.5296	23.059
ATG6-mCherry × NPR1-GFP	0 h	100	100	100
	3 h	84.5819	105.813	86.4027
	6 h	92.7243	89.3762	98.8733
	9 h	49.6219	62.9388	62.0863
