# Supplementary material for: ATG6 interacting with NPR1 increases Arabidopsis thaliana resistance to Pst DC3000/avrRps4 by increasing its nuclear accumulation and stability
Source: eLife. 2025 Mar 4;13:RP97206. doi: 10.7554/eLife.97206 (PMC11879114; doi:10.7554/eLife.97206)
Supplement: Figure 6—figure supplement 1—source data 3. [file elife-97206-fig6-figsupp1-data3.zip › Figure 6-figure supplement 1-source data 3/Figure 6-figure supplement 1b.xlsx]

## Sheet: Sheet1
			Relativated band intenstiy of NPR1-GFP Protein
			NPR1-GFP					NPR1-GFP + ATG6-mCherry
		min	repeat 1	repeat 2	repeat 3		min	repeat 1	repeat 2	repeat 3
		0	100	100	100		0	100	100	100
		10	52.18	58.23	49.3		10	89.07	85	80.97
		30	28.38	40.22	20.34		30	62.25	64.34	62.12
		60	17.29	25.89	14.34		60	53	56.11	50.12
		120	14.93	20.32	11.89		120	34.3	37.65	33.23
		180	10.63	17.12	6.62		180	29.71	32.2	26.96
