# Supplementary material for: ATG6 interacting with NPR1 increases Arabidopsis thaliana resistance to Pst DC3000/avrRps4 by increasing its nuclear accumulation and stability
Source: eLife. 2025 Mar 4;13:RP97206. doi: 10.7554/eLife.97206 (PMC11879114; doi:10.7554/eLife.97206)
Supplement: Figure 7—source data 1. [file elife-97206-fig7-data1.zip]

Archive with 4 entries (2 files):
- Figure 7-source data 1/
- Figure 7-source data 1/Figure 7c/
- Figure 7-source data 1/Figure 7c/Original file for the Western blot analysis in Figure 7c (anti-Actin) .tif
- Figure 7-source data 1/Figure 7c/Original file for the Western blot analysis in Figure 7c (anti-ATG6) .tif
