# Supplementary material for: ATG6 interacting with NPR1 increases Arabidopsis thaliana resistance to Pst DC3000/avrRps4 by increasing its nuclear accumulation and stability
Source: eLife. 2025 Mar 4;13:RP97206. doi: 10.7554/eLife.97206 (PMC11879114; doi:10.7554/eLife.97206)
Supplement: Figure 7—source data 3. [file elife-97206-fig7-data3.zip]

Archive with 8 entries (7 files):
- Figure 7-source data 3/
- Figure 7-source data 3/Figure 7a.xlsx
- Figure 7-source data 3/Figure 7b.xlsx
- Figure 7-source data 3/Figure 7d.xlsx
- Figure 7-source data 3/Figure 7g.xlsx
- Figure 7-source data 3/Figure 7h.xlsx
- Figure 7-source data 3/Figure 7i.xlsx
- Figure 7-source data 3/Figure 7j.xlsx
