# Supplementary material for: ATG6 interacting with NPR1 increases Arabidopsis thaliana resistance to Pst DC3000/avrRps4 by increasing its nuclear accumulation and stability
Source: eLife. 2025 Mar 4;13:RP97206. doi: 10.7554/eLife.97206 (PMC11879114; doi:10.7554/eLife.97206)
Supplement: Figure 7—source data 3. [file elife-97206-fig7-data3.zip › Figure 7-source data 3/Figure 7a.xlsx]

## Sheet: Sheet1
		Relativated mRNA expression of AtATG6
	0 h	0.84667	repeat 1
		1.12713	repeat 2
		1.04788	repeat 3
Pst DC3000/avrRps4	3 h	0.513172	repeat 1
		0.538619	repeat 2
		0.555927	repeat 3
	6 h	1.75173	repeat 1
		1.71331	repeat 2
		1.67438	repeat 3
	9 h	1.21991	repeat 1
		1.22341	repeat 2
		1.14768	repeat 3
	12 h	1.32073	repeat 1
		1.46656	repeat 2
		1.33118	repeat 3
	24 h	2.58185	repeat 1
		2.42289	repeat 2
		2.48587	repeat 3
