# Supplementary material for: ATG6 interacting with NPR1 increases Arabidopsis thaliana resistance to Pst DC3000/avrRps4 by increasing its nuclear accumulation and stability
Source: eLife. 2025 Mar 4;13:RP97206. doi: 10.7554/eLife.97206 (PMC11879114; doi:10.7554/eLife.97206)
Supplement: Figure 7—source data 3. [file elife-97206-fig7-data3.zip › Figure 7-source data 3/Figure 7i.xlsx]

## Sheet: Sheet1
Log (CFU/ c㎡) Pst DC3000/avrRps4
NG Negative control		NG AmiRNA-ATG6		NG atg5
4.7202		5.6675		5.8935		repeat1
4.5441		5.243		5.9777		repeat2
		5.4354		5.7763		repeat3
		5.1833		5.9626		repeat4
